# Supplementary material for: Targeted Nanoparticle Photodynamic Diagnosis and Therapy of Colorectal Cancer
Source: Int J Mol Sci. 2021 Sep 10;22(18):9779. doi: 10.3390/ijms22189779 (PMC8466279; doi:10.3390/ijms22189779)
Supplement: Supplementary file 1 [file ijms-22-09779-s001.zip]

Archive with 3 entries (1 files):
- ijms-1363402-supplementary/
- ijms-1363402-supplementary/Simelane Supplementary Material/
- ijms-1363402-supplementary/Simelane Supplementary Material/Simelane Revision 2 Supplementary Material.pdf
